# Supplementary material for: A Multi-Center Cohort Study on Characteristics of Pain, Its Impact and Pharmacotherapeutic Management in Patients with ALS
Source: J Clin Med. 2021 Sep 30;10(19):4552. doi: 10.3390/jcm10194552 (PMC8509485; doi:10.3390/jcm10194552)
Supplement: Supplementary file 1 [file jcm-10-04552-s001.zip]

Archive with 1 entries (1 files):
- jcm-1380159-supplementary.pdf
